# Supplementary material for: Construction of Diagnostic Model for Regulatory T Cell-Related Genes in Sepsis Based on Machine Learning
Source: Biomedicines. 2025 Apr 27;13(5):1060. doi: 10.3390/biomedicines13051060 (PMC12109015; doi:10.3390/biomedicines13051060)
Supplement: Supplementary file 1 [file biomedicines-13-01060-s001.zip]

Archive with 3 entries (3 files):
- .DS_Store
- Supplementary Material S1.pdf
- Supplementary Material S2.xls
