# Supplementary material for: Construction of Diagnostic Model for Regulatory T Cell-Related Genes in Sepsis Based on Machine Learning
Source: Biomedicines. 2025 Apr 27;13(5):1060. doi: 10.3390/biomedicines13051060 (PMC12109015; doi:10.3390/biomedicines13051060)
Supplement: Supplementary file 1 [file biomedicines-13-01060-s001.zip › Supplementary Material S2.xls]

## Sheet: Sheet1
	Species	Num	Name	gene ID	Primer name	Primer sequence	Primer length（bp）	Tm/℃	Product length(bp)	Primer location
	Homo	1	ALOX5	240	F1	gatagtgaaaaaggagtggactttg	25	59.61	104	#NAME?
					R1	aagtcattccaagaagactggaac	24	60.04
		2	BCL2A1	597	F2	ctacaaaatgttgcgttctcagtc	24	60.22	108	#NAME?
					R2	gttgaatagtgttctggcagtgtc	24	60.1
		3	C1QA	712	F3	gtcatcaccaaccaggaagaac	22	60.79	92	#NAME?
					R3	agcacctggaaggtgaagtagtag	24	60.23
		4	C1QB	713	F4	ccggtctctactacttcacctacc	24	59.62	117	#NAME?
					R4	tgttgtaggcatagtcacagaagg	24	60.58
		5	C1QC	714	F5	cagatacaagcagaaattccagtc	24	59.33	131	#NAME?
					R5	cagtgctcgtgtcataatctcc	22	59.76
		6	CCR7	1236	F6	acagtggactacactttgttcgag	24	59.78	86	#NAME?
					R6	gagtacatgatagggaggaaccag	24	60.25
		7	CSF3R	1441	F7	aatagcaacaagacctggaggat	23	60.37	102	#NAME?
					R7	agtcacgatgatctcatagagctg	24	59.93
		8	FCER1A	2205	F8	ataaggatggtgaagctctcaagt	24	59.7	106	#NAME?
					R8	cacactttgcccgtacagtagtag	24	60.16
		9	HIST1H2BH	8345	F9	cgtatacgtttacaaggtgctgaa	24	60.45	100	#NAME?
					R9	ctcgaagatatcgttgacaaagg	23	60.14
		10	NCF4	4689	F10	actactacgaagacaccatcagca	24	60.25	127	#NAME?
					R10	agagctatgtcctctctctggaac	24	59.58
